# Supplementary material for: Natural Compounds in Liposomal Nanoformulations of Potential Clinical Application in Glioblastoma
Source: Cancers (Basel). 2022 Dec 16;14(24):6222. doi: 10.3390/cancers14246222 (PMC9776450; doi:10.3390/cancers14246222)
Supplement: Supplementary file 1 [file cancers-14-06222-s001.zip]

Archive with 1 entries (1 files):
- cancers-2098418-supplementary.pdf
